# Supplementary material for: Non-target impacts of fungicide disturbance on phyllosphere yeasts in conventional and no-till management
Source: ISME Commun. 2022 Feb 23;2:19. doi: 10.1038/s43705-022-00103-w (PMC9674006; doi:10.1038/s43705-022-00103-w)
Supplement: Supplementary file 2 — TableS7 [file 43705_2022_103_MOESM2_ESM.xlsx]

## Sheet: fungicide_diff_abund
Table S7 Differentially Abundant Phyllosphere Fungi Fungi by Fungicide Treatment
OTU	Growth Stage	Date Sampled	Crop	Treatment	Fungicide % mean RA	Control % mean RA	Difference in mean % RA	W	Kingdom	Phylum	Class	Order	Family	Genus	Species	BestMatch	Fungicide abundance response
FOTU_65	V8	2017-07-05	Corn	Conventional	0.00602493	0.0289337	-0.0229087	146	Fungi	Basidiomycota	Tremellomycetes	Tremellales	Bulleraceae	Bullera	Bullera crocea	Bullera crocea	Decrease
FOTU_65	V8	2017-07-05	Corn	No-till	0.00114034	0.0202291	-0.0190887	183	Fungi	Basidiomycota	Tremellomycetes	Tremellales	Bulleraceae	Bullera	Bullera crocea	Bullera crocea	Decrease
FOTU_83	V8	2017-07-05	Corn	No-till	1.96152e-06	0.0107789	-0.0107769	159	Fungi	Basidiomycota	Tremellomycetes	Tremellales	Bulleribasidiaceae	Vishniacozyma	Vishniacozyma globispora	Vishniacozyma globispora	Decrease
FOTU_82	V8	2017-07-05	Corn	No-till	0.000287275	0.00994103	-0.00965376	148	Fungi	Basidiomycota	Tremellomycetes	Filobasidiales	Filobasidiaceae	Filobasidium	Filobasidium oeirense	Filobasidium oeirense	Decrease
FOTU_97	V8	2017-07-05	Corn	No-till	0.000272979	0.00942663	-0.00915365	165	Fungi	Basidiomycota	Tremellomycetes	Filobasidiales	Filobasidiaceae	Filobasidium	unidentified	Filobasidium sp.	Decrease
FOTU_97	V8	2017-07-05	Corn	Conventional	0.00209642	0.00930797	-0.00721155	140	Fungi	Basidiomycota	Tremellomycetes	Filobasidiales	Filobasidiaceae	Filobasidium	unidentified	Filobasidium sp.	Decrease
FOTU_34	V8	2017-07-05	Corn	Conventional	0	0.00534381	-0.00534381	Inf	Fungi	Basidiomycota	Tremellomycetes	Tremellales	Bulleribasidiaceae	Hannaella	Hannaella oryzae	Hannaella oryzae	Decrease
FOTU_1340	V8	2017-07-05	Corn	No-till	0	0.00441562	-0.00441562	Inf	Fungi	Basidiomycota	Tremellomycetes	Filobasidiales	Filobasidiaceae	Filobasidium	Filobasidium wieringae	Filobasidium wieringae	Decrease
FOTU_130	V8	2017-07-05	Corn	No-till	0	0.00436803	-0.00436803	Inf	Fungi	Basidiomycota	Tremellomycetes	Tremellales	Bulleribasidiaceae	Vishniacozyma	Vishniacozyma victoriae	Vishniacozyma victoriae	Decrease
FOTU_2177	V8	2017-07-05	Corn	Conventional	0	0.00333413	-0.00333413	Inf	Fungi	Basidiomycota	Tremellomycetes	Tremellales	Bulleribasidiaceae	Vishniacozyma	unidentified	Vishniacozyma sp.	Decrease
FOTU_155	V8	2017-07-05	Corn	Conventional	0	0.00215243	-0.00215243	Inf	Fungi	Basidiomycota	Tremellomycetes	Tremellales	Bulleribasidiaceae	Dioszegia	unidentified	Dioszegia sp.	Decrease
FOTU_118	V8	2017-07-05	Corn	Conventional	0.00249303	0.00422841	-0.00173538	143	Fungi	Ascomycota	Leotiomycetes	Helotiales	unidentified	unidentified	unidentified	Helotiales sp.	Decrease
FOTU_587	V8	2017-07-05	Corn	No-till	0	0.00164694	-0.00164694	Inf	Fungi	Basidiomycota	Agaricomycetes	Corticiales	Corticiaceae	Limonomyces	unidentified	Limonomyces sp.	Decrease
FOTU_162	V8	2017-07-05	Corn	Conventional	0	0.00161194	-0.00161194	Inf	Fungi	Ascomycota	Dothideomycetes	Pleosporales	unidentified	unidentified	unidentified	Pleosporales sp.	Decrease
FOTU_116	V8	2017-07-05	Corn	No-till	0.00019704	0.00173061	-0.00153357	142	Fungi	Ascomycota	Dothideomycetes	Pleosporales	Phaeosphaeriaceae	Leptospora	unidentified	Leptospora sp.	Decrease
FOTU_156	V8	2017-07-05	Corn	Conventional	0	0.00139859	-0.00139859	Inf	Fungi	Basidiomycota	Tremellomycetes	Filobasidiales	Filobasidiaceae	Filobasidium	unidentified	Filobasidium sp.	Decrease
FOTU_953	V8	2017-07-05	Corn	No-till	0	0.00129679	-0.00129679	Inf	Fungi	Basidiomycota	Tremellomycetes	Tremellales	Sirobasidiaceae	Fibulobasidium	Fibulobasidium inconspicuum	Fibulobasidium inconspicuum	Decrease
FOTU_421	V8	2017-07-05	Corn	Conventional	0	0.00116365	-0.00116365	Inf	Fungi	Ascomycota	Dothideomycetes	Pleosporales	Phaeosphaeriaceae	Septoriella	Septoriella hirta	Septoriella hirta	Decrease
FOTU_251	V8	2017-07-05	Corn	Conventional	0	0.00108244	-0.00108244	Inf	Fungi	Basidiomycota	Tremellomycetes	Tremellales	Rhynchogastremataceae	Papiliotrema	Papiliotrema frias	Papiliotrema frias	Decrease
FOTU_278	V8	2017-07-05	Corn	No-till	0	0.00102841	-0.00102841	Inf	Fungi	Ascomycota	Taphrinomycetes	Taphrinales	Taphrinaceae	Taphrina	Taphrina sp	Taphrina sp	Decrease
FOTU_277	V8	2017-07-05	Corn	Conventional	0	0.00099806	-0.00099806	Inf	Fungi	Basidiomycota	Agaricomycetes	Agaricales	Psathyrellaceae	Coprinellus	unidentified	Coprinellus sp.	Decrease
FOTU_526	V8	2017-07-05	Corn	Conventional	0	0.000996504	-0.000996504	Inf	Fungi	Basidiomycota	Tremellomycetes	Holtermanniales	Incertae_sedis	Holtermanniella	Holtermanniella festucosa	Holtermanniella festucosa	Decrease
FOTU_137	V8	2017-07-05	Corn	No-till	0	0.000966309	-0.000966309	Inf	Fungi	Ascomycota	Dothideomycetes	Pleosporales	Phaeosphaeriaceae	Phaeosphaeria	Phaeosphaeria sp	Phaeosphaeria sp	Decrease
FOTU_821	V8	2017-07-05	Corn	No-till	0	0.000924328	-0.000924328	Inf	Fungi	Basidiomycota	Tremellomycetes	Tremellales	Bulleraceae	Genolevuria	Genolevuria amylolytica	Genolevuria amylolytica	Decrease
FOTU_134	V8	2017-07-05	Corn	No-till	0	0.000913207	-0.000913207	Inf	Fungi	Basidiomycota	Tremellomycetes	Tremellales	Bulleribasidiaceae	Bulleribasidium	Bulleribasidium oberjochense	Bulleribasidium oberjochense	Decrease
FOTU_118	V8	2017-07-05	Corn	No-till	0	0.00086029	-0.00086029	Inf	Fungi	Ascomycota	Leotiomycetes	Helotiales	unidentified	unidentified	unidentified	Helotiales sp.	Decrease
FOTU_210	V8	2017-07-05	Corn	Conventional	0	0.000783814	-0.000783814	Inf	Fungi	Ascomycota	Dothideomycetes	Pleosporales	Pleosporaceae	Alternaria	Alternaria rosae	Alternaria rosae	Decrease
FOTU_274	V8	2017-07-05	Corn	No-till	0	0.000652779	-0.000652779	Inf	Fungi	Ascomycota	Dothideomycetes	Pleosporales	Pleosporaceae	Stemphylium	unidentified	Stemphylium sp.	Decrease
FOTU_254	V8	2017-07-05	Corn	Conventional	0	0.000645294	-0.000645294	Inf	Fungi	Basidiomycota	Cystobasidiomycetes	Erythrobasidiales	Erythrobasidiaceae	Erythrobasidium	Erythrobasidium yunnanense	Erythrobasidium yunnanense	Decrease
FOTU_171	V8	2017-07-05	Corn	No-till	0	0.000602626	-0.000602626	Inf	Fungi	Ascomycota	Dothideomycetes	Pleosporales	Phaeosphaeriaceae	unidentified	unidentified	Phaeosphaeriaceae sp.	Decrease
FOTU_487	V8	2017-07-05	Corn	No-till	0	0.000551029	-0.000551029	Inf	Fungi	Ascomycota	Sordariomycetes	Phomatosporales	Phomatosporaceae	Phomatospora	Phomatospora biseriata	Phomatospora biseriata	Decrease
FOTU_368	V8	2017-07-05	Corn	No-till	0	0.000485715	-0.000485715	Inf	Fungi	Ascomycota	Sordariomycetes	Xylariales	unidentified	unidentified	unidentified	Xylariales sp.	Decrease
FOTU_197	V8	2017-07-05	Corn	Conventional	0	0.000460028	-0.000460028	Inf	Fungi	Ascomycota	Sordariomycetes	Diaporthales	Gnomoniaceae	Ophiognomonia	unidentified	Ophiognomonia sp.	Decrease
FOTU_664	V8	2017-07-05	Corn	No-till	0	0.000414369	-0.000414369	Inf	Fungi	Basidiomycota	Agaricomycetes	unidentified	unidentified	unidentified	unidentified	Agaricomycetes sp.	Decrease
FOTU_692	V8	2017-07-05	Corn	No-till	0	0.000339706	-0.000339706	Inf	Fungi	Ascomycota	Dothideomycetes	Pleosporales	Didymellaceae	Stagonosporopsis	unidentified	Stagonosporopsis sp.	Decrease
FOTU_678	V8	2017-07-05	Corn	Conventional	0	0.000289096	-0.000289096	Inf	Fungi	Ascomycota	Leotiomycetes	Erysiphales	Erysiphaceae	Erysiphe	Erysiphe sp	Erysiphe sp	Decrease
FOTU_3375	V8	2017-07-05	Corn	No-till	0	0.000288821	-0.000288821	Inf	Fungi	Basidiomycota	Tremellomycetes	Tremellales	Bulleribasidiaceae	Dioszegia	Dioszegia athyri	Dioszegia athyri	Decrease
FOTU_433	V8	2017-07-05	Corn	No-till	0	0.000288145	-0.000288145	Inf	Fungi	Ascomycota	Dothideomycetes	Venturiales	Venturiaceae	Venturia	Venturia inaequalis	Venturia inaequalis	Decrease
FOTU_2860	V8	2017-07-05	Corn	Conventional	0	0.000279508	-0.000279508	Inf	Fungi	Ascomycota	Dothideomycetes	Capnodiales	Cladosporiaceae	Cladosporium	Cladosporium grevilleae	Cladosporium grevilleae	Decrease
FOTU_928	V8	2017-07-05	Corn	No-till	0	0.0002602	-0.0002602	Inf	Fungi	Basidiomycota	Agaricomycetes	Polyporales	Phanerochaetaceae	Phanerochaete	unidentified	Phanerochaete sp.	Decrease
FOTU_309	V8	2017-07-05	Corn	No-till	0	0.000249214	-0.000249214	Inf	Fungi	Ascomycota	Dothideomycetes	Pleosporales	Pleosporaceae	Pyrenophora	Pyrenophora tritici-repentis	Pyrenophora tritici-repentis	Decrease
FOTU_259	V8	2017-07-05	Corn	No-till	0	0.000246802	-0.000246802	Inf	Fungi	Ascomycota	Dothideomycetes	Tubeufiales	Tubeufiaceae	unidentified	unidentified	Tubeufiaceae sp.	Decrease
FOTU_483	V8	2017-07-05	Corn	Conventional	0	0.000233832	-0.000233832	Inf	Fungi	Ascomycota	Sordariomycetes	Diaporthales	Diaporthaceae	Diaporthe	unidentified	Diaporthe sp.	Decrease
FOTU_101	V8	2017-07-05	Corn	No-till	0	0.000226636	-0.000226636	Inf	Fungi	Ascomycota	unidentified	unidentified	unidentified	unidentified	unidentified	Ascomycota sp.	Decrease
FOTU_2950	V8	2017-07-05	Corn	No-till	0	0.000225781	-0.000225781	Inf	Fungi	Ascomycota	Dothideomycetes	Pleosporales	Didymellaceae	Ascochyta	unidentified	Ascochyta sp.	Decrease
FOTU_1626	V8	2017-07-05	Corn	No-till	0	0.000221757	-0.000221757	Inf	Fungi	Basidiomycota	Agaricomycetes	Polyporales	Meripilaceae	unidentified	unidentified	Meripilaceae sp.	Decrease
FOTU_421	V8	2017-07-05	Corn	No-till	0	0.000219343	-0.000219343	Inf	Fungi	Ascomycota	Dothideomycetes	Pleosporales	Phaeosphaeriaceae	Septoriella	Septoriella hirta	Septoriella hirta	Decrease
FOTU_136	V8	2017-07-05	Corn	Conventional	0	0.000210332	-0.000210332	Inf	Fungi	Ascomycota	Dothideomycetes	Dothideales	Aureobasidiaceae	Aureobasidium	unidentified	Aureobasidium sp.	Decrease
FOTU_836	V8	2017-07-05	Corn	No-till	0	0.000199372	-0.000199372	Inf	Fungi	Basidiomycota	Agaricomycetes	Polyporales	Polyporaceae	Trametes	Trametes trogii	Trametes trogii	Decrease
FOTU_309	V8	2017-07-05	Corn	Conventional	0	0.000186971	-0.000186971	Inf	Fungi	Ascomycota	Dothideomycetes	Pleosporales	Pleosporaceae	Pyrenophora	Pyrenophora tritici-repentis	Pyrenophora tritici-repentis	Decrease
FOTU_1324	V8	2017-07-05	Corn	No-till	0	0.000162253	-0.000162253	Inf	Fungi	Basidiomycota	Agaricomycetes	Agaricales	Physalacriaceae	unidentified	unidentified	Physalacriaceae sp.	Decrease
FOTU_249	V8	2017-07-05	Corn	Conventional	0	0.000158126	-0.000158126	Inf	Fungi	Ascomycota	Dothideomycetes	Pleosporales	Phaeosphaeriaceae	Phaeosphaeria	unidentified	Phaeosphaeria sp.	Decrease
FOTU_531	V8	2017-07-05	Corn	No-till	0	0.000150287	-0.000150287	Inf	Fungi	Ascomycota	Dothideomycetes	Tubeufiales	Tubeufiaceae	Helicoma	unidentified	Helicoma sp.	Decrease
FOTU_904	V8	2017-07-05	Corn	No-till	0	0.000133837	-0.000133837	Inf	Fungi	Ascomycota	Sordariomycetes	Diaporthales	Diaporthaceae	Diaporthe	unidentified	Diaporthe sp.	Decrease
FOTU_303	V8	2017-07-05	Corn	No-till	0	0.000131945	-0.000131945	Inf	Fungi	Ascomycota	Dothideomycetes	Capnodiales	Dissoconiaceae	Dissoconium	Dissoconium eucalypti	Dissoconium eucalypti	Decrease
FOTU_7134	V8	2017-07-05	Corn	No-till	0	0.000127845	-0.000127845	Inf	Fungi	Basidiomycota	Tremellomycetes	Filobasidiales	Filobasidiaceae	Filobasidium	Filobasidium floriforme	Filobasidium floriforme	Decrease
FOTU_643	V8	2017-07-05	Corn	Conventional	0	0.000122747	-0.000122747	Inf	Fungi	Basidiomycota	Exobasidiomycetes	Entylomatales	Incertae_sedis	Tilletiopsis	Tilletiopsis washingtonensis	Tilletiopsis washingtonensis	Decrease
FOTU_366	V8	2017-07-05	Corn	No-till	0	0.000122492	-0.000122492	Inf	Fungi	Ascomycota	Dothideomycetes	Pleosporales	Phaeosphaeriaceae	Leptospora	Leptospora rubella	Leptospora rubella	Decrease
FOTU_1425	V8	2017-07-05	Corn	No-till	0	0.000107337	-0.000107337	Inf	Fungi	Basidiomycota	Agaricostilbomycetes	Agaricostilbales	Kondoaceae	Kondoa	Kondoa yuccicola	Kondoa yuccicola	Decrease
FOTU_1242	V8	2017-07-05	Corn	No-till	0	0.000102341	-0.000102341	Inf	Fungi	Basidiomycota	Agaricomycetes	unidentified	unidentified	unidentified	unidentified	Agaricomycetes sp.	Decrease
FOTU_595	V8	2017-07-05	Corn	No-till	0	8.7531e-05	-8.7531e-05	Inf	Fungi	Ascomycota	Dothideomycetes	Capnodiales	Incertae_sedis	Arthrocatena	Arthrocatena tenebrio	Arthrocatena tenebrio	Decrease
FOTU_483	V8	2017-07-05	Corn	No-till	0	8.51733e-05	-8.51733e-05	Inf	Fungi	Ascomycota	Sordariomycetes	Diaporthales	Diaporthaceae	Diaporthe	unidentified	Diaporthe sp.	Decrease
FOTU_524	V8	2017-07-05	Corn	No-till	0	7.86337e-05	-7.86337e-05	Inf	Fungi	Ascomycota	Dothideomycetes	Capnodiales	Dissoconiaceae	Dissoconium	Dissoconium aciculare	Dissoconium aciculare	Decrease
FOTU_1504	V8	2017-07-05	Corn	Conventional	0	7.74026e-05	-7.74026e-05	Inf	Fungi	Basidiomycota	Agaricomycetes	Cantharellales	Ceratobasidiaceae	unidentified	unidentified	Ceratobasidiaceae sp.	Decrease
FOTU_17	V8	2017-07-05	Corn	Conventional	0	7.45138e-05	-7.45138e-05	Inf	Fungi	Basidiomycota	Exobasidiomycetes	Entylomatales	Incertae_sedis	Tilletiopsis	Tilletiopsis washingtonensis	Tilletiopsis washingtonensis	Decrease
FOTU_5816	V8	2017-07-05	Corn	No-till	0	6.46235e-05	-6.46235e-05	Inf	Fungi	Ascomycota	Dothideomycetes	Pleosporales	unidentified	unidentified	unidentified	Pleosporales sp.	Decrease
FOTU_1145	V8	2017-07-05	Corn	No-till	0	5.54418e-05	-5.54418e-05	Inf	Fungi	Basidiomycota	Agaricomycetes	Hymenochaetales	Schizoporaceae	Xylodon	Xylodon erastii	Xylodon erastii	Decrease
FOTU_5990	V8	2017-07-05	Corn	No-till	0	4.60955e-05	-4.60955e-05	Inf	Fungi	Ascomycota	Dothideomycetes	Pleosporales	Phaeosphaeriaceae	unidentified	unidentified	Phaeosphaeriaceae sp.	Decrease
FOTU_3217	V8	2017-07-05	Corn	No-till	0	4.26234e-05	-4.26234e-05	Inf	Fungi	Ascomycota	Dothideomycetes	Pleosporales	Lophiostomataceae	unidentified	unidentified	Lophiostomataceae sp.	Decrease
FOTU_5120	V8	2017-07-05	Corn	Conventional	0	3.55911e-05	-3.55911e-05	Inf	Fungi	Basidiomycota	Agaricomycetes	Cantharellales	Ceratobasidiaceae	unidentified	unidentified	Ceratobasidiaceae sp.	Decrease
FOTU_245	V8	2017-07-05	Corn	No-till	0	2.88407e-05	-2.88407e-05	Inf	Fungi	Basidiomycota	Cystobasidiomycetes	Cystobasidiales	Cystobasidiaceae	Occultifur	Occultifur sp	Occultifur sp	Decrease
FOTU_2000	V8	2017-07-05	Corn	Conventional	0.000273376	0	0.000273376	Inf	Fungi	Basidiomycota	Agaricomycetes	Hymenochaetales	Schizoporaceae	unidentified	unidentified	Schizoporaceae sp.	Increase
FOTU_785	V8	2017-07-05	Corn	Conventional	0.000398059	0	0.000398059	Inf	Fungi	Basidiomycota	Agaricomycetes	Hymenochaetales	Incertae_sedis	Trichaptum	Trichaptum biforme	Trichaptum biforme	Increase
FOTU_1318	V8	2017-07-05	Corn	No-till	0.000541918	0	0.000541918	Inf	Fungi	Basidiomycota	Microbotryomycetes	Sporidiobolales	Sporidiobolaceae	Sporobolomyces	Sporobolomyces sp	Sporobolomyces sp	Increase
FOTU_382	V8	2017-07-05	Corn	No-till	0.00353912	0	0.00353912	Inf	Fungi	Chytridiomycota	unidentified	unidentified	unidentified	unidentified	unidentified	Chytridiomycota sp.	Increase
FOTU_776	V8	2017-07-05	Corn	No-till	0.00471418	0	0.00471418	Inf	Fungi	Ascomycota	Dothideomycetes	Pleosporales	Sporormiaceae	Sporormiella	Sporormiella leporina	Sporormiella leporina	Increase
FOTU_489	V8	2017-07-05	Corn	Conventional	0.00535903	0	0.00535903	Inf	Fungi	Ascomycota	Dothideomycetes	Pleosporales	Sporormiaceae	Preussia	Preussia tetramera	Preussia tetramera	Increase
FOTU_13	R4	2018-08-16	Soy	Conventional	0.00776923	0.0551059	-0.0473367	391	Fungi	Basidiomycota	Tremellomycetes	Tremellales	Bulleribasidiaceae	Hannaella	Hannaella coprosmae	Hannaella coprosmae	Decrease
FOTU_17	R4	2018-08-16	Soy	Conventional	0.0382956	0.0698376	-0.0315419	310	Fungi	Basidiomycota	Exobasidiomycetes	Entylomatales	Incertae_sedis	Tilletiopsis	Tilletiopsis washingtonensis	Tilletiopsis washingtonensis	Decrease
FOTU_34	R4	2018-08-16	Soy	Conventional	0.00654848	0.0289258	-0.0223774	382	Fungi	Basidiomycota	Tremellomycetes	Tremellales	Bulleribasidiaceae	Hannaella	Hannaella oryzae	Hannaella oryzae	Decrease
FOTU_643	R6	2018-08-27	Soy	No-till	0.00151368	0.0226656	-0.0211519	430	Fungi	Basidiomycota	Exobasidiomycetes	Entylomatales	Incertae_sedis	Tilletiopsis	Tilletiopsis washingtonensis	Tilletiopsis washingtonensis	Decrease
FOTU_34	R6	2018-08-27	Soy	No-till	0.00228613	0.0231573	-0.0208712	407	Fungi	Basidiomycota	Tremellomycetes	Tremellales	Bulleribasidiaceae	Hannaella	Hannaella oryzae	Hannaella oryzae	Decrease
FOTU_13	R6	2018-08-27	Soy	No-till	0.00436456	0.0239863	-0.0196218	356	Fungi	Basidiomycota	Tremellomycetes	Tremellales	Bulleribasidiaceae	Hannaella	Hannaella coprosmae	Hannaella coprosmae	Decrease
FOTU_643	R6	2018-08-27	Soy	Conventional	0.00236601	0.0219657	-0.0195997	382	Fungi	Basidiomycota	Exobasidiomycetes	Entylomatales	Incertae_sedis	Tilletiopsis	Tilletiopsis washingtonensis	Tilletiopsis washingtonensis	Decrease
FOTU_643	R4	2018-08-16	Soy	Conventional	0.000557423	0.0115039	-0.0109464	428	Fungi	Basidiomycota	Exobasidiomycetes	Entylomatales	Incertae_sedis	Tilletiopsis	Tilletiopsis washingtonensis	Tilletiopsis washingtonensis	Decrease
FOTU_89	R6	2018-08-27	Soy	No-till	0.000935779	0.0114322	-0.0104964	429	Fungi	Basidiomycota	Agaricostilbomycetes	Agaricostilbales	Kondoaceae	Kondoa	Kondoa sp	Kondoa sp	Decrease
FOTU_643	R4	2018-08-16	Soy	No-till	0.00022805	0.00949018	-0.00926213	446	Fungi	Basidiomycota	Exobasidiomycetes	Entylomatales	Incertae_sedis	Tilletiopsis	Tilletiopsis washingtonensis	Tilletiopsis washingtonensis	Decrease
FOTU_27	R4	2018-08-16	Soy	Conventional	0.000859533	0.00967061	-0.00881108	403	Fungi	Basidiomycota	Tremellomycetes	Tremellales	Bulleribasidiaceae	Hannaella	Hannaella zeae	Hannaella zeae	Decrease
FOTU_89	R6	2018-08-27	Soy	Conventional	0.00154383	0.00989326	-0.00834943	368	Fungi	Basidiomycota	Agaricostilbomycetes	Agaricostilbales	Kondoaceae	Kondoa	Kondoa sp	Kondoa sp	Decrease
FOTU_120	R4	2018-08-16	Soy	Conventional	0.0007188	0.00641178	-0.00569298	406	Fungi	Ascomycota	Dothideomycetes	Pleosporales	unidentified	unidentified	unidentified	Pleosporales sp.	Decrease
FOTU_134	R6	2018-08-27	Soy	No-till	0.00141788	0.00673173	-0.00531385	399	Fungi	Basidiomycota	Tremellomycetes	Tremellales	Bulleribasidiaceae	Bulleribasidium	Bulleribasidium oberjochense	Bulleribasidium oberjochense	Decrease
FOTU_52	R4	2018-08-16	Soy	Conventional	0.00272673	0.00777645	-0.00504972	322	Fungi	Basidiomycota	Tremellomycetes	Tremellales	Bulleribasidiaceae	Dioszegia	unidentified	Dioszegia sp.	Decrease
FOTU_154	R6	2018-08-27	Soy	No-till	0.00267618	0.00766666	-0.00499048	384	Fungi	Ascomycota	Dothideomycetes	Pleosporales	Phaeosphaeriaceae	Leptospora	Leptospora sp	Leptospora sp	Decrease
FOTU_130	R4	2018-08-16	Soy	Conventional	5.5058e-05	0.0045852	-0.00453014	313	Fungi	Basidiomycota	Tremellomycetes	Tremellales	Bulleribasidiaceae	Vishniacozyma	Vishniacozyma victoriae	Vishniacozyma victoriae	Decrease
FOTU_502	R6	2018-08-27	Soy	Conventional	0.000355425	0.00460104	-0.00424561	341	Fungi	unidentified	unidentified	unidentified	unidentified	unidentified	unidentified	Fungi sp.	Decrease
FOTU_134	R4	2018-08-16	Soy	Conventional	0.000524666	0.0047172	-0.00419253	414	Fungi	Basidiomycota	Tremellomycetes	Tremellales	Bulleribasidiaceae	Bulleribasidium	Bulleribasidium oberjochense	Bulleribasidium oberjochense	Decrease
FOTU_134	R4	2018-08-16	Soy	No-till	0.000367135	0.0042759	-0.00390877	434	Fungi	Basidiomycota	Tremellomycetes	Tremellales	Bulleribasidiaceae	Bulleribasidium	Bulleribasidium oberjochense	Bulleribasidium oberjochense	Decrease
FOTU_35	R6	2018-08-27	Soy	No-till	0.000353096	0.00394422	-0.00359112	409	Fungi	Basidiomycota	Tremellomycetes	Tremellales	Bulleribasidiaceae	Hannaella	Hannaella luteola	Hannaella luteola	Decrease
FOTU_6420	R6	2018-08-27	Soy	No-till	0.0015398	0.00501858	-0.00347877	342	Fungi	Ascomycota	Dothideomycetes	Pleosporales	Coniothyriaceae	Coniothyrium	Coniothyrium sp	Coniothyrium sp	Decrease
FOTU_155	R6	2018-08-27	Soy	Conventional	9.06929e-05	0.00353719	-0.0034465	319	Fungi	Basidiomycota	Tremellomycetes	Tremellales	Bulleribasidiaceae	Dioszegia	unidentified	Dioszegia sp.	Decrease
FOTU_95	R4	2018-08-16	Soy	No-till	0.000121481	0.00329524	-0.00317375	411	Fungi	Ascomycota	Dothideomycetes	Pleosporales	Phaeosphaeriaceae	Neosetophoma	Neosetophoma rosigena	Neosetophoma rosigena	Decrease
FOTU_119	R4	2018-08-16	Soy	No-till	0.000184722	0.00313592	-0.0029512	440	Fungi	Basidiomycota	Cystobasidiomycetes	Incertae_sedis	Symmetrosporaceae	Symmetrospora	unidentified	Symmetrospora sp.	Decrease
FOTU_90	R4	2018-08-16	Soy	Conventional	0.000634985	0.00307042	-0.00243544	389	Fungi	Basidiomycota	Microbotryomycetes	Sporidiobolales	Sporidiobolaceae	Sporobolomyces	Sporobolomyces phaffii	Sporobolomyces phaffii	Decrease
FOTU_52	R6	2018-08-27	Soy	No-till	0.000919882	0.00335497	-0.00243509	366	Fungi	Basidiomycota	Tremellomycetes	Tremellales	Bulleribasidiaceae	Dioszegia	unidentified	Dioszegia sp.	Decrease
FOTU_27	R4	2018-08-16	Soy	No-till	0.000730583	0.00292127	-0.00219068	326	Fungi	Basidiomycota	Tremellomycetes	Tremellales	Bulleribasidiaceae	Hannaella	Hannaella zeae	Hannaella zeae	Decrease
FOTU_119	R6	2018-08-27	Soy	No-till	0.000827796	0.00296545	-0.00213766	388	Fungi	Basidiomycota	Cystobasidiomycetes	Incertae_sedis	Symmetrosporaceae	Symmetrospora	unidentified	Symmetrospora sp.	Decrease
FOTU_502	R6	2018-08-27	Soy	No-till	0.000261288	0.00218487	-0.00192358	404	Fungi	unidentified	unidentified	unidentified	unidentified	unidentified	unidentified	Fungi sp.	Decrease
FOTU_32	R4	2018-08-16	Soy	No-till	0.0010312	0.00282985	-0.00179865	348	Fungi	Basidiomycota	Cystobasidiomycetes	Incertae_sedis	Symmetrosporaceae	Symmetrospora	Symmetrospora coprosmae	Symmetrospora coprosmae	Decrease
FOTU_120	R6	2018-08-27	Soy	Conventional	0.00194841	0.00353911	-0.0015907	272	Fungi	Ascomycota	Dothideomycetes	Pleosporales	unidentified	unidentified	unidentified	Pleosporales sp.	Decrease
FOTU_119	R4	2018-08-16	Soy	Conventional	0.000518026	0.00207426	-0.00155623	336	Fungi	Basidiomycota	Cystobasidiomycetes	Incertae_sedis	Symmetrosporaceae	Symmetrospora	unidentified	Symmetrospora sp.	Decrease
FOTU_155	R4	2018-08-16	Soy	No-till	0	0.00150234	-0.00150234	Inf	Fungi	Basidiomycota	Tremellomycetes	Tremellales	Bulleribasidiaceae	Dioszegia	unidentified	Dioszegia sp.	Decrease
FOTU_89	R4	2018-08-16	Soy	No-till	0.000336334	0.00163365	-0.00129732	424	Fungi	Basidiomycota	Agaricostilbomycetes	Agaricostilbales	Kondoaceae	Kondoa	Kondoa sp	Kondoa sp	Decrease
FOTU_278	R6	2018-08-27	Soy	No-till	3.28291e-05	0.00132303	-0.0012902	429	Fungi	Ascomycota	Taphrinomycetes	Taphrinales	Taphrinaceae	Taphrina	Taphrina sp	Taphrina sp	Decrease
FOTU_6	R6	2018-08-27	Soy	No-till	0.000505638	0.00166735	-0.00116172	360	Fungi	Ascomycota	Dothideomycetes	Capnodiales	Mycosphaerellaceae	Mycosphaerella	Mycosphaerella tassiana	Mycosphaerella tassiana	Decrease
FOTU_2746	R6	2018-08-27	Soy	Conventional	4.82217e-05	0.00120731	-0.00115909	309	Fungi	Basidiomycota	Tremellomycetes	Tremellales	Bulleribasidiaceae	Dioszegia	Dioszegia sp	Dioszegia sp	Decrease
FOTU_6350	R4	2018-08-16	Soy	Conventional	0.000158689	0.0012687	-0.00111001	360	Fungi	Basidiomycota	Tremellomycetes	Tremellales	Bulleribasidiaceae	Hannaella	Hannaella zeae	Hannaella zeae	Decrease
FOTU_267	R6	2018-08-27	Soy	Conventional	0.000453221	0.00154926	-0.00109604	303	Fungi	Ascomycota	Eurotiomycetes	Chaetothyriales	Cyphellophoraceae	Cyphellophora	unidentified	Cyphellophora sp.	Decrease
FOTU_2945	R4	2018-08-16	Soy	Conventional	0	0.00106294	-0.00106294	Inf	Fungi	Basidiomycota	Tremellomycetes	Tremellales	Bulleribasidiaceae	Vishniacozyma	Vishniacozyma victoriae	Vishniacozyma victoriae	Decrease
FOTU_2746	R4	2018-08-16	Soy	No-till	0	0.00099883	-0.00099883	Inf	Fungi	Basidiomycota	Tremellomycetes	Tremellales	Bulleribasidiaceae	Dioszegia	Dioszegia sp	Dioszegia sp	Decrease
FOTU_89	R4	2018-08-16	Soy	Conventional	8.02459e-05	0.00102407	-0.000943823	410	Fungi	Basidiomycota	Agaricostilbomycetes	Agaricostilbales	Kondoaceae	Kondoa	Kondoa sp	Kondoa sp	Decrease
FOTU_267	R4	2018-08-16	Soy	Conventional	0.000287066	0.00122116	-0.000934094	374	Fungi	Ascomycota	Eurotiomycetes	Chaetothyriales	Cyphellophoraceae	Cyphellophora	unidentified	Cyphellophora sp.	Decrease
FOTU_258	R4	2018-08-16	Soy	Conventional	0	0.000832023	-0.000832023	Inf	Fungi	Ascomycota	unidentified	unidentified	unidentified	unidentified	unidentified	Ascomycota sp.	Decrease
FOTU_3085	R4	2018-08-16	Soy	Conventional	0.000208154	0.00100257	-0.000794414	357	Fungi	Ascomycota	Dothideomycetes	Pleosporales	Phaeosphaeriaceae	Ophiosphaerella	Ophiosphaerella sp	Ophiosphaerella sp	Decrease
FOTU_124	R4	2018-08-16	Soy	Conventional	0	0.000781334	-0.000781334	Inf	Fungi	Ascomycota	Dothideomycetes	Pleosporales	Didymellaceae	Neoascochyta	Neoascochyta desmazieri	Neoascochyta desmazieri	Decrease
FOTU_222	R6	2018-08-27	Soy	No-till	0	0.000696342	-0.000696342	Inf	Fungi	Basidiomycota	Tremellomycetes	Tremellales	Bulleribasidiaceae	Dioszegia	unidentified	Dioszegia sp.	Decrease
FOTU_5225	R6	2018-08-27	Soy	No-till	0.000280408	0.000962426	-0.000682018	309	Fungi	Ascomycota	Dothideomycetes	Pleosporales	Coniothyriaceae	Coniothyrium	Coniothyrium sp	Coniothyrium sp	Decrease
FOTU_167	R4	2018-08-16	Soy	Conventional	0.000443401	0.00100886	-0.000565463	339	Fungi	Ascomycota	Dothideomycetes	Pleosporales	Phaeosphaeriaceae	Parastagonospora	unidentified	Parastagonospora sp.	Decrease
FOTU_195	R4	2018-08-16	Soy	No-till	4.75162e-05	0.000594463	-0.000546947	357	Fungi	Basidiomycota	Tremellomycetes	Tremellales	Bulleribasidiaceae	Dioszegia	Dioszegia changbaiensis	Dioszegia changbaiensis	Decrease
FOTU_824	R6	2018-08-27	Soy	No-till	0	0.000536973	-0.000536973	Inf	Fungi	Ascomycota	Sordariomycetes	Xylariales	Amphisphaeriaceae	Seimatosporium	unidentified	Seimatosporium sp.	Decrease
FOTU_5171	R4	2018-08-16	Soy	Conventional	0.000122875	0.000654235	-0.00053136	368	Fungi	Basidiomycota	Exobasidiomycetes	Entylomatales	Incertae_sedis	Tilletiopsis	Tilletiopsis washingtonensis	Tilletiopsis washingtonensis	Decrease
FOTU_282	R6	2018-08-27	Soy	No-till	0.000170936	0.000669412	-0.000498476	325	Fungi	Ascomycota	Dothideomycetes	Capnodiales	Neodevriesiaceae	Neodevriesia	Neodevriesia poagena	Neodevriesia poagena	Decrease
FOTU_5171	R4	2018-08-16	Soy	No-till	4.99306e-05	0.000542849	-0.000492919	375	Fungi	Basidiomycota	Exobasidiomycetes	Entylomatales	Incertae_sedis	Tilletiopsis	Tilletiopsis washingtonensis	Tilletiopsis washingtonensis	Decrease
FOTU_267	R6	2018-08-27	Soy	No-till	4.44855e-05	0.000532892	-0.000488407	388	Fungi	Ascomycota	Eurotiomycetes	Chaetothyriales	Cyphellophoraceae	Cyphellophora	unidentified	Cyphellophora sp.	Decrease
FOTU_278	R4	2018-08-16	Soy	No-till	3.15912e-05	0.000517988	-0.000486397	411	Fungi	Ascomycota	Taphrinomycetes	Taphrinales	Taphrinaceae	Taphrina	Taphrina sp	Taphrina sp	Decrease
FOTU_254	R4	2018-08-16	Soy	Conventional	0.000518256	0.00100095	-0.000482696	352	Fungi	Basidiomycota	Cystobasidiomycetes	Erythrobasidiales	Erythrobasidiaceae	Erythrobasidium	Erythrobasidium yunnanense	Erythrobasidium yunnanense	Decrease
FOTU_309	R6	2018-08-27	Soy	Conventional	0	0.000471167	-0.000471167	Inf	Fungi	Ascomycota	Dothideomycetes	Pleosporales	Pleosporaceae	Pyrenophora	Pyrenophora tritici-repentis	Pyrenophora tritici-repentis	Decrease
FOTU_1872	R6	2018-08-27	Soy	No-till	1.81133e-05	0.000452712	-0.000434599	323	Fungi	Ascomycota	Dothideomycetes	Capnodiales	Mycosphaerellaceae	unidentified	unidentified	Mycosphaerellaceae sp.	Decrease
FOTU_186	R6	2018-08-27	Soy	No-till	1.18757e-05	0.000441697	-0.000429821	363	Fungi	Ascomycota	Dothideomycetes	Capnodiales	Mycosphaerellaceae	Zymoseptoria	Zymoseptoria verkleyi	Zymoseptoria verkleyi	Decrease
FOTU_195	R4	2018-08-16	Soy	Conventional	0	0.000407015	-0.000407015	Inf	Fungi	Basidiomycota	Tremellomycetes	Tremellales	Bulleribasidiaceae	Dioszegia	Dioszegia changbaiensis	Dioszegia changbaiensis	Decrease
FOTU_325	R4	2018-08-16	Soy	Conventional	0	0.000401153	-0.000401153	Inf	Fungi	Basidiomycota	Tremellomycetes	Tremellales	Rhynchogastremataceae	Papiliotrema	Papiliotrema aurea	Papiliotrema aurea	Decrease
FOTU_2177	R4	2018-08-16	Soy	Conventional	0	0.000389827	-0.000389827	Inf	Fungi	Basidiomycota	Tremellomycetes	Tremellales	Bulleribasidiaceae	Vishniacozyma	unidentified	Vishniacozyma sp.	Decrease
FOTU_798	R6	2018-08-27	Soy	No-till	5.00972e-06	0.000392276	-0.000387266	355	Fungi	Basidiomycota	Exobasidiomycetes	Golubeviales	Golubeviaceae	Golubevia	Golubevia pallescens	Golubevia pallescens	Decrease
FOTU_354	R4	2018-08-16	Soy	Conventional	0	0.000384361	-0.000384361	Inf	Fungi	Ascomycota	Dothideomycetes	Pleosporales	Didymosphaeriaceae	Paraphaeosphaeria	Paraphaeosphaeria michotii	Paraphaeosphaeria michotii	Decrease
FOTU_5171	R6	2018-08-27	Soy	No-till	6.23301e-05	0.000446108	-0.000383778	317	Fungi	Basidiomycota	Exobasidiomycetes	Entylomatales	Incertae_sedis	Tilletiopsis	Tilletiopsis washingtonensis	Tilletiopsis washingtonensis	Decrease
FOTU_825	R6	2018-08-27	Soy	No-till	9.42689e-05	0.000467861	-0.000373592	380	Fungi	Basidiomycota	Spiculogloeomycetes	Spiculogloeales	Spiculogloeaceae	Phyllozyma	Phyllozyma linderae	Phyllozyma linderae	Decrease
FOTU_757	R6	2018-08-27	Soy	No-till	0	0.000373462	-0.000373462	Inf	Fungi	Basidiomycota	Ustilaginomycetes	Ustilaginales	Ustilaginaceae	Pseudozyma	Pseudozyma pruni	Pseudozyma pruni	Decrease
FOTU_278	R6	2018-08-27	Soy	Conventional	0.000193817	0.000550646	-0.000356829	294	Fungi	Ascomycota	Taphrinomycetes	Taphrinales	Taphrinaceae	Taphrina	Taphrina sp	Taphrina sp	Decrease
FOTU_4350	R4	2018-08-16	Soy	No-till	0	0.00032469	-0.00032469	Inf	Fungi	Ascomycota	Dothideomycetes	Pleosporales	Didymellaceae	Didymella	unidentified	Didymella sp.	Decrease
FOTU_278	R4	2018-08-16	Soy	Conventional	4.89572e-05	0.000363042	-0.000314085	370	Fungi	Ascomycota	Taphrinomycetes	Taphrinales	Taphrinaceae	Taphrina	Taphrina sp	Taphrina sp	Decrease
FOTU_395	R4	2018-08-16	Soy	Conventional	6.62578e-05	0.000356899	-0.000290641	325	Fungi	Basidiomycota	Tremellomycetes	Tremellales	Bulleribasidiaceae	Vishniacozyma	Vishniacozyma dimennae	Vishniacozyma dimennae	Decrease
FOTU_971	R6	2018-08-27	Soy	No-till	0	0.000285759	-0.000285759	Inf	Fungi	Ascomycota	Eurotiomycetes	Chaetothyriales	Trichomeriaceae	unidentified	unidentified	Trichomeriaceae sp.	Decrease
FOTU_251	R4	2018-08-16	Soy	Conventional	0	0.000281074	-0.000281074	Inf	Fungi	Basidiomycota	Tremellomycetes	Tremellales	Rhynchogastremataceae	Papiliotrema	Papiliotrema frias	Papiliotrema frias	Decrease
FOTU_195	R6	2018-08-27	Soy	No-till	2.77195e-05	0.000307834	-0.000280115	355	Fungi	Basidiomycota	Tremellomycetes	Tremellales	Bulleribasidiaceae	Dioszegia	Dioszegia changbaiensis	Dioszegia changbaiensis	Decrease
FOTU_254	R4	2018-08-16	Soy	No-till	4.40775e-05	0.000305158	-0.00026108	351	Fungi	Basidiomycota	Cystobasidiomycetes	Erythrobasidiales	Erythrobasidiaceae	Erythrobasidium	Erythrobasidium yunnanense	Erythrobasidium yunnanense	Decrease
FOTU_825	R4	2018-08-16	Soy	No-till	6.86973e-05	0.000326181	-0.000257483	356	Fungi	Basidiomycota	Spiculogloeomycetes	Spiculogloeales	Spiculogloeaceae	Phyllozyma	Phyllozyma linderae	Phyllozyma linderae	Decrease
FOTU_65	R4	2018-08-16	Soy	Conventional	0	0.000254359	-0.000254359	Inf	Fungi	Basidiomycota	Tremellomycetes	Tremellales	Bulleraceae	Bullera	Bullera crocea	Bullera crocea	Decrease
FOTU_4944	R4	2018-08-16	Soy	Conventional	8.21559e-05	0.00033121	-0.000249054	307	Fungi	Ascomycota	Dothideomycetes	Capnodiales	Mycosphaerellaceae	Cercospora	Cercospora sojina	Cercospora sojina	Decrease
FOTU_447	R4	2018-08-16	Soy	No-till	0	0.000233622	-0.000233622	Inf	Fungi	Basidiomycota	Microbotryomycetes	Incertae_sedis	Chrysozymaceae	Sampaiozyma	unidentified	Sampaiozyma sp.	Decrease
FOTU_6184	R4	2018-08-16	Soy	No-till	0	0.000225713	-0.000225713	Inf	Fungi	Ascomycota	Sordariomycetes	Diaporthales	Diaporthaceae	Diaporthe	Diaporthe cotoneastri	Diaporthe cotoneastri	Decrease
FOTU_637	R4	2018-08-16	Soy	Conventional	0	0.000219347	-0.000219347	Inf	Fungi	Ascomycota	Dothideomycetes	Pleosporales	unidentified	unidentified	unidentified	Pleosporales sp.	Decrease
FOTU_6163	R4	2018-08-16	Soy	Conventional	2.30152e-05	0.000237854	-0.000214839	349	Fungi	Ascomycota	Dothideomycetes	Pleosporales	unidentified	unidentified	unidentified	Pleosporales sp.	Decrease
FOTU_222	R4	2018-08-16	Soy	No-till	0	0.00020441	-0.00020441	Inf	Fungi	Basidiomycota	Tremellomycetes	Tremellales	Bulleribasidiaceae	Dioszegia	unidentified	Dioszegia sp.	Decrease
FOTU_567	R4	2018-08-16	Soy	No-till	0	0.000200359	-0.000200359	Inf	Fungi	Ascomycota	Dothideomycetes	Capnodiales	Cladosporiaceae	Rachicladosporium	Rachicladosporium cboliae	Rachicladosporium cboliae	Decrease
FOTU_604	R4	2018-08-16	Soy	No-till	0	0.000198601	-0.000198601	Inf	Fungi	Basidiomycota	Tremellomycetes	Cystofilobasidiales	Mrakiaceae	Itersonilia	Itersonilia perplexans	Itersonilia perplexans	Decrease
FOTU_436	R4	2018-08-16	Soy	No-till	0	0.000193508	-0.000193508	Inf	Fungi	Ascomycota	Dothideomycetes	Pleosporales	unidentified	unidentified	unidentified	Pleosporales sp.	Decrease
FOTU_436	R4	2018-08-16	Soy	Conventional	0	0.000190689	-0.000190689	Inf	Fungi	Ascomycota	Dothideomycetes	Pleosporales	unidentified	unidentified	unidentified	Pleosporales sp.	Decrease
FOTU_361	R4	2018-08-16	Soy	Conventional	0	0.000178302	-0.000178302	Inf	Fungi	Basidiomycota	Tremellomycetes	Tremellales	Rhynchogastremataceae	Papiliotrema	Papiliotrema fusca	Papiliotrema fusca	Decrease
FOTU_486	R6	2018-08-27	Soy	No-till	0	0.000158969	-0.000158969	Inf	Fungi	Basidiomycota	Tremellomycetes	Tremellales	Trimorphomycetaceae	Saitozyma	Saitozyma paraflava	Saitozyma paraflava	Decrease
FOTU_963	R6	2018-08-27	Soy	No-till	0	0.000158779	-0.000158779	Inf	Fungi	Ascomycota	Pezizomycetes	Pezizales	Tuberaceae	Tuber	Tuber melanosporum	Tuber melanosporum	Decrease
FOTU_222	R4	2018-08-16	Soy	Conventional	0	0.000152092	-0.000152092	Inf	Fungi	Basidiomycota	Tremellomycetes	Tremellales	Bulleribasidiaceae	Dioszegia	unidentified	Dioszegia sp.	Decrease
FOTU_2284	R4	2018-08-16	Soy	Conventional	4.34469e-05	0.000193119	-0.000149672	313	Fungi	Ascomycota	Dothideomycetes	Capnodiales	Dissoconiaceae	Dissoconium	unidentified	Dissoconium sp.	Decrease
FOTU_767	R6	2018-08-27	Soy	No-till	0	0.000145492	-0.000145492	Inf	Fungi	Basidiomycota	Tremellomycetes	Tremellales	Bulleribasidiaceae	Dioszegia	unidentified	Dioszegia sp.	Decrease
FOTU_642	R4	2018-08-16	Soy	Conventional	0	0.000140463	-0.000140463	Inf	Fungi	Basidiomycota	Exobasidiomycetes	Entylomatales	Entylomataceae	Entyloma	Entyloma polysporum	Entyloma polysporum	Decrease
FOTU_1213	R4	2018-08-16	Soy	No-till	0	0.000138578	-0.000138578	Inf	Fungi	Ascomycota	Dothideomycetes	Capnodiales	Schizothyriaceae	Zygophiala	Zygophiala inaequalis	Zygophiala inaequalis	Decrease
FOTU_5990	R4	2018-08-16	Soy	Conventional	0	0.000128812	-0.000128812	Inf	Fungi	Ascomycota	Dothideomycetes	Pleosporales	Phaeosphaeriaceae	unidentified	unidentified	Phaeosphaeriaceae sp.	Decrease
FOTU_293	R6	2018-08-27	Soy	No-till	0	0.000120358	-0.000120358	Inf	Fungi	Basidiomycota	Tremellomycetes	Tremellales	Rhynchogastremataceae	Papiliotrema	unidentified	Papiliotrema sp.	Decrease
FOTU_28	R4	2018-08-16	Soy	Conventional	0	0.000114719	-0.000114719	Inf	Fungi	Basidiomycota	Tremellomycetes	Tremellales	Tremellaceae	Cryptococcus	unidentified	Cryptococcus sp.	Decrease
FOTU_7117	R4	2018-08-16	Soy	Conventional	0	0.000114103	-0.000114103	Inf	Fungi	Ascomycota	Dothideomycetes	Pleosporales	Didymellaceae	Didymella	unidentified	Didymella sp.	Decrease
FOTU_6436	R6	2018-08-27	Soy	No-till	0	0.000112745	-0.000112745	Inf	Fungi	Basidiomycota	Exobasidiomycetes	Entylomatales	Incertae_sedis	Tilletiopsis	unidentified	Tilletiopsis sp.	Decrease
FOTU_944	R4	2018-08-16	Soy	Conventional	0	0.000111431	-0.000111431	Inf	Fungi	Ascomycota	Dothideomycetes	Pleosporales	unidentified	unidentified	unidentified	Pleosporales sp.	Decrease
FOTU_741	R4	2018-08-16	Soy	No-till	0	0.000109531	-0.000109531	Inf	Fungi	Ascomycota	Eurotiomycetes	Chaetothyriales	Incertae_sedis	Strelitziana	Strelitziana albiziae	Strelitziana albiziae	Decrease
FOTU_869	R4	2018-08-16	Soy	Conventional	0	0.000108089	-0.000108089	Inf	Fungi	Basidiomycota	Tremellomycetes	Tremellales	Tremellaceae	Cryptococcus	Cryptococcus sp	Cryptococcus sp	Decrease
FOTU_536	R4	2018-08-16	Soy	No-till	0	0.000107416	-0.000107416	Inf	Fungi	Ascomycota	Eurotiomycetes	Chaetothyriales	Trichomeriaceae	Knufia	unidentified	Knufia sp.	Decrease
FOTU_740	R4	2018-08-16	Soy	Conventional	0	0.000104147	-0.000104147	Inf	Fungi	Ascomycota	Sordariomycetes	Diaporthales	Gnomoniaceae	Ophiognomonia	Ophiognomonia rosae	Ophiognomonia rosae	Decrease
FOTU_6108	R4	2018-08-16	Soy	No-till	0	0.000103472	-0.000103472	Inf	Fungi	Ascomycota	Dothideomycetes	Capnodiales	Dissoconiaceae	Uwebraunia	Uwebraunia communis	Uwebraunia communis	Decrease
FOTU_655	R6	2018-08-27	Soy	No-till	0	9.83842e-05	-9.83842e-05	Inf	Fungi	Basidiomycota	Tremellomycetes	unidentified	unidentified	unidentified	unidentified	Tremellomycetes sp.	Decrease
FOTU_83	R6	2018-08-27	Soy	Conventional	0	9.80712e-05	-9.80712e-05	Inf	Fungi	Basidiomycota	Tremellomycetes	Tremellales	Bulleribasidiaceae	Vishniacozyma	Vishniacozyma globispora	Vishniacozyma globispora	Decrease
FOTU_536	R6	2018-08-27	Soy	No-till	0	9.28199e-05	-9.28199e-05	Inf	Fungi	Ascomycota	Eurotiomycetes	Chaetothyriales	Trichomeriaceae	Knufia	unidentified	Knufia sp.	Decrease
FOTU_1488	R6	2018-08-27	Soy	No-till	0	9.21365e-05	-9.21365e-05	Inf	Fungi	Ascomycota	unidentified	unidentified	unidentified	unidentified	unidentified	Ascomycota sp.	Decrease
FOTU_4350	R4	2018-08-16	Soy	Conventional	0	9.04015e-05	-9.04015e-05	Inf	Fungi	Ascomycota	Dothideomycetes	Pleosporales	Didymellaceae	Didymella	unidentified	Didymella sp.	Decrease
FOTU_1570	R4	2018-08-16	Soy	No-till	0	8.98249e-05	-8.98249e-05	Inf	Fungi	Basidiomycota	Cystobasidiomycetes	Erythrobasidiales	Erythrobasidiaceae	Erythrobasidium	unidentified	Erythrobasidium sp.	Decrease
FOTU_4947	R4	2018-08-16	Soy	Conventional	0	8.77657e-05	-8.77657e-05	Inf	Fungi	Basidiomycota	Tremellomycetes	Tremellales	Tremellaceae	Cryptococcus	Cryptococcus sp	Cryptococcus sp	Decrease
FOTU_2767	R6	2018-08-27	Soy	Conventional	0	8.67798e-05	-8.67798e-05	Inf	Fungi	Basidiomycota	unidentified	unidentified	unidentified	unidentified	unidentified	Basidiomycota sp.	Decrease
FOTU_518	R4	2018-08-16	Soy	No-till	0	8.52756e-05	-8.52756e-05	Inf	Fungi	Basidiomycota	Agaricomycetes	Cantharellales	Tulasnellaceae	unidentified	unidentified	Tulasnellaceae sp.	Decrease
FOTU_1747	R6	2018-08-27	Soy	No-till	0	8.44599e-05	-8.44599e-05	Inf	Fungi	Ascomycota	Leotiomycetes	Helotiales	Helotiaceae	Crocicreas	Crocicreas cyathoideum	Crocicreas cyathoideum	Decrease
FOTU_6748	R6	2018-08-27	Soy	No-till	0	8.44322e-05	-8.44322e-05	Inf	Fungi	Basidiomycota	Exobasidiomycetes	Entylomatales	Incertae_sedis	Tilletiopsis	Tilletiopsis washingtonensis	Tilletiopsis washingtonensis	Decrease
FOTU_1086	R6	2018-08-27	Soy	No-till	0	8.18871e-05	-8.18871e-05	Inf	Fungi	Ascomycota	Dothideomycetes	Pleosporales	Phaeosphaeriaceae	Phaeosphaeria	Phaeosphaeria sp	Phaeosphaeria sp	Decrease
FOTU_1478	R4	2018-08-16	Soy	No-till	0	8.03581e-05	-8.03581e-05	Inf	Fungi	Ascomycota	Eurotiomycetes	Chaetothyriales	Cyphellophoraceae	Cyphellophora	unidentified	Cyphellophora sp.	Decrease
FOTU_12	R4	2018-08-16	Soy	No-till	0	7.79748e-05	-7.79748e-05	Inf	Fungi	Ascomycota	Dothideomycetes	Pleosporales	unidentified	unidentified	unidentified	Pleosporales sp.	Decrease
FOTU_513	R4	2018-08-16	Soy	Conventional	0	7.50134e-05	-7.50134e-05	Inf	Fungi	Basidiomycota	Tremellomycetes	Tremellales	Bulleribasidiaceae	Vishniacozyma	unidentified	Vishniacozyma sp.	Decrease
FOTU_158	R6	2018-08-27	Soy	No-till	0	7.35916e-05	-7.35916e-05	Inf	Fungi	Basidiomycota	Tremellomycetes	Tremellales	Bulleribasidiaceae	Vishniacozyma	Vishniacozyma dimennae	Vishniacozyma dimennae	Decrease
FOTU_2047	R4	2018-08-16	Soy	Conventional	0	6.78552e-05	-6.78552e-05	Inf	Fungi	Ascomycota	Leotiomycetes	Helotiales	Rutstroemiaceae	unidentified	unidentified	Rutstroemiaceae sp.	Decrease
FOTU_158	R4	2018-08-16	Soy	Conventional	0	6.76561e-05	-6.76561e-05	Inf	Fungi	Basidiomycota	Tremellomycetes	Tremellales	Bulleribasidiaceae	Vishniacozyma	Vishniacozyma dimennae	Vishniacozyma dimennae	Decrease
FOTU_358	R4	2018-08-16	Soy	No-till	0	6.749e-05	-6.749e-05	Inf	Fungi	Ascomycota	Lecanoromycetes	Ostropales	Stictidaceae	Neofitzroyomyces	Neofitzroyomyces nerii	Neofitzroyomyces nerii	Decrease
FOTU_2205	R4	2018-08-16	Soy	Conventional	0	6.50387e-05	-6.50387e-05	Inf	Fungi	Ascomycota	Dothideomycetes	Pleosporales	unidentified	unidentified	unidentified	Pleosporales sp.	Decrease
FOTU_1559	R6	2018-08-27	Soy	Conventional	0	6.48333e-05	-6.48333e-05	Inf	Fungi	Basidiomycota	Agaricostilbomycetes	Agaricostilbales	Kondoaceae	Kondoa	Kondoa phyllada	Kondoa phyllada	Decrease
FOTU_447	R6	2018-08-27	Soy	Conventional	0	6.41054e-05	-6.41054e-05	Inf	Fungi	Basidiomycota	Microbotryomycetes	Incertae_sedis	Chrysozymaceae	Sampaiozyma	unidentified	Sampaiozyma sp.	Decrease
FOTU_849	R4	2018-08-16	Soy	No-till	0	6.2799e-05	-6.2799e-05	Inf	Fungi	Ascomycota	Dothideomycetes	Pleosporales	unidentified	unidentified	unidentified	Pleosporales sp.	Decrease
FOTU_381	R4	2018-08-16	Soy	Conventional	0	5.96373e-05	-5.96373e-05	Inf	Fungi	Basidiomycota	Agaricomycetes	Agaricales	Psathyrellaceae	Coprinopsis	unidentified	Coprinopsis sp.	Decrease
FOTU_746	R4	2018-08-16	Soy	Conventional	0	5.91445e-05	-5.91445e-05	Inf	Fungi	Ascomycota	Archaeorhizomycetes	Archaeorhizomycetales	Archaeorhizomycetaceae	Archaeorhizomyces	Archaeorhizomyces borealis	Archaeorhizomyces borealis	Decrease
FOTU_224	R4	2018-08-16	Soy	No-till	0	5.63927e-05	-5.63927e-05	Inf	Fungi	Ascomycota	Eurotiomycetes	Chaetothyriales	Herpotrichiellaceae	Exophiala	Exophiala equina	Exophiala equina	Decrease
FOTU_1036	R4	2018-08-16	Soy	No-till	0	5.63562e-05	-5.63562e-05	Inf	Fungi	Ascomycota	Dothideomycetes	Capnodiales	Mycosphaerellaceae	unidentified	unidentified	Mycosphaerellaceae sp.	Decrease
FOTU_845	R4	2018-08-16	Soy	No-till	0	5.62444e-05	-5.62444e-05	Inf	Fungi	Ascomycota	Dothideomycetes	Capnodiales	Teratosphaeriaceae	unidentified	unidentified	Teratosphaeriaceae sp.	Decrease
FOTU_279	R4	2018-08-16	Soy	No-till	0	5.61084e-05	-5.61084e-05	Inf	Fungi	Ascomycota	Sordariomycetes	Hypocreales	unidentified	unidentified	unidentified	Hypocreales sp.	Decrease
FOTU_322	R6	2018-08-27	Soy	No-till	0	5.59218e-05	-5.59218e-05	Inf	Fungi	Ascomycota	Dothideomycetes	Pleosporales	Torulaceae	Torula	unidentified	Torula sp.	Decrease
FOTU_1388	R6	2018-08-27	Soy	No-till	0	5.5851e-05	-5.5851e-05	Inf	Fungi	Ascomycota	Eurotiomycetes	Chaetothyriales	Cyphellophoraceae	Cyphellophora	unidentified	Cyphellophora sp.	Decrease
FOTU_3417	R6	2018-08-27	Soy	No-till	0	5.56843e-05	-5.56843e-05	Inf	Fungi	Ascomycota	Leotiomycetes	Helotiales	unidentified	unidentified	unidentified	Helotiales sp.	Decrease
FOTU_486	R4	2018-08-16	Soy	No-till	0	5.25166e-05	-5.25166e-05	Inf	Fungi	Basidiomycota	Tremellomycetes	Tremellales	Trimorphomycetaceae	Saitozyma	Saitozyma paraflava	Saitozyma paraflava	Decrease
FOTU_326	R4	2018-08-16	Soy	Conventional	0	5.16977e-05	-5.16977e-05	Inf	Fungi	Ascomycota	Dothideomycetes	Capnodiales	Mycosphaerellaceae	unidentified	unidentified	Mycosphaerellaceae sp.	Decrease
FOTU_3340	R6	2018-08-27	Soy	No-till	0	4.98454e-05	-4.98454e-05	Inf	Fungi	Ascomycota	Dothideomycetes	Pleosporales	unidentified	unidentified	unidentified	Pleosporales sp.	Decrease
FOTU_347	R6	2018-08-27	Soy	Conventional	0	4.9512e-05	-4.9512e-05	Inf	Fungi	Basidiomycota	Agaricostilbomycetes	Agaricostilbales	Chionosphaeraceae	unidentified	unidentified	Chionosphaeraceae sp.	Decrease
FOTU_2159	R4	2018-08-16	Soy	Conventional	0	4.90486e-05	-4.90486e-05	Inf	Fungi	Ascomycota	Dothideomycetes	Capnodiales	Mycosphaerellaceae	Xenosonderhenia	Xenosonderhenia syzygii	Xenosonderhenia syzygii	Decrease
FOTU_3340	R4	2018-08-16	Soy	Conventional	0	4.85949e-05	-4.85949e-05	Inf	Fungi	Ascomycota	Dothideomycetes	Pleosporales	unidentified	unidentified	unidentified	Pleosporales sp.	Decrease
FOTU_3465	R4	2018-08-16	Soy	Conventional	0	4.73458e-05	-4.73458e-05	Inf	Fungi	Ascomycota	Dothideomycetes	Pleosporales	Phaeosphaeriaceae	unidentified	unidentified	Phaeosphaeriaceae sp.	Decrease
FOTU_642	R6	2018-08-27	Soy	No-till	0	4.69276e-05	-4.69276e-05	Inf	Fungi	Basidiomycota	Exobasidiomycetes	Entylomatales	Entylomataceae	Entyloma	Entyloma polysporum	Entyloma polysporum	Decrease
FOTU_1413	R4	2018-08-16	Soy	No-till	0	4.68951e-05	-4.68951e-05	Inf	Fungi	Ascomycota	Dothideomycetes	Capnodiales	unidentified	unidentified	unidentified	Capnodiales sp.	Decrease
FOTU_3493	R4	2018-08-16	Soy	Conventional	0	4.63737e-05	-4.63737e-05	Inf	Fungi	Basidiomycota	Tremellomycetes	Tremellales	Bulleribasidiaceae	Bulleribasidium	Bulleribasidium oberjochense	Bulleribasidium oberjochense	Decrease
FOTU_246	R4	2018-08-16	Soy	No-till	0	4.6162e-05	-4.6162e-05	Inf	Fungi	Ascomycota	Sordariomycetes	Sordariales	unidentified	unidentified	unidentified	Sordariales sp.	Decrease
FOTU_1867	R6	2018-08-27	Soy	No-till	0	4.47544e-05	-4.47544e-05	Inf	Fungi	Ascomycota	Dothideomycetes	Pleosporales	Phaeosphaeriaceae	Neosetophoma	Neosetophoma samararum	Neosetophoma samararum	Decrease
FOTU_42	R6	2018-08-27	Soy	Conventional	0	4.46787e-05	-4.46787e-05	Inf	Fungi	Ascomycota	Dothideomycetes	Pleosporales	unidentified	unidentified	unidentified	Pleosporales sp.	Decrease
FOTU_3340	R6	2018-08-27	Soy	Conventional	0	4.46306e-05	-4.46306e-05	Inf	Fungi	Ascomycota	Dothideomycetes	Pleosporales	unidentified	unidentified	unidentified	Pleosporales sp.	Decrease
FOTU_522	R6	2018-08-27	Soy	No-till	0	4.29877e-05	-4.29877e-05	Inf	Fungi	Ascomycota	Sordariomycetes	Xylariales	Microdochiaceae	Microdochium	Microdochium seminicola	Microdochium seminicola	Decrease
FOTU_306	R4	2018-08-16	Soy	No-till	0	4.21652e-05	-4.21652e-05	Inf	Fungi	Ascomycota	Sordariomycetes	Hypocreales	Niessliaceae	Eucasphaeria	Eucasphaeria sp	Eucasphaeria sp	Decrease
FOTU_890	R6	2018-08-27	Soy	No-till	0	3.76442e-05	-3.76442e-05	Inf	Fungi	Basidiomycota	Tremellomycetes	Tremellales	Bulleribasidiaceae	Hannaella	Hannaella sinensis	Hannaella sinensis	Decrease
FOTU_2902	R4	2018-08-16	Soy	Conventional	0	3.76309e-05	-3.76309e-05	Inf	Fungi	Basidiomycota	Spiculogloeomycetes	unidentified	unidentified	unidentified	unidentified	Spiculogloeomycetes sp.	Decrease
FOTU_1580	R4	2018-08-16	Soy	Conventional	0	3.73546e-05	-3.73546e-05	Inf	Fungi	Ascomycota	Eurotiomycetes	Chaetothyriales	unidentified	unidentified	unidentified	Chaetothyriales sp.	Decrease
FOTU_989	R4	2018-08-16	Soy	No-till	0	3.72847e-05	-3.72847e-05	Inf	Fungi	Ascomycota	Eurotiomycetes	Chaetothyriales	unidentified	unidentified	unidentified	Chaetothyriales sp.	Decrease
FOTU_4459	R4	2018-08-16	Soy	Conventional	0	3.64462e-05	-3.64462e-05	Inf	Fungi	Basidiomycota	Agaricomycetes	Polyporales	Irpicaceae	Ceriporia	Ceriporia humilis	Ceriporia humilis	Decrease
FOTU_1464	R6	2018-08-27	Soy	No-till	0	3.63735e-05	-3.63735e-05	Inf	Fungi	Basidiomycota	Cystobasidiomycetes	Incertae_sedis	Symmetrosporaceae	Symmetrospora	unidentified	Symmetrospora sp.	Decrease
FOTU_2177	R6	2018-08-27	Soy	Conventional	0	3.61011e-05	-3.61011e-05	Inf	Fungi	Basidiomycota	Tremellomycetes	Tremellales	Bulleribasidiaceae	Vishniacozyma	unidentified	Vishniacozyma sp.	Decrease
FOTU_1358	R4	2018-08-16	Soy	No-till	0	3.60753e-05	-3.60753e-05	Inf	Fungi	Basidiomycota	Agaricostilbomycetes	Agaricostilbales	Kondoaceae	unidentified	unidentified	Kondoaceae sp.	Decrease
FOTU_1161	R6	2018-08-27	Soy	Conventional	0	3.5949e-05	-3.5949e-05	Inf	Fungi	Ascomycota	Dothideomycetes	Capnodiales	Mycosphaerellaceae	Ramularia	unidentified	Ramularia sp.	Decrease
FOTU_4518	R6	2018-08-27	Soy	Conventional	0	3.54754e-05	-3.54754e-05	Inf	Fungi	Ascomycota	Dothideomycetes	Pleosporales	unidentified	unidentified	unidentified	Pleosporales sp.	Decrease
FOTU_124	R4	2018-08-16	Soy	No-till	0	3.54693e-05	-3.54693e-05	Inf	Fungi	Ascomycota	Dothideomycetes	Pleosporales	Didymellaceae	Neoascochyta	Neoascochyta desmazieri	Neoascochyta desmazieri	Decrease
FOTU_4045	R6	2018-08-27	Soy	No-till	0	3.32132e-05	-3.32132e-05	Inf	Fungi	Ascomycota	Dothideomycetes	Pleosporales	unidentified	unidentified	unidentified	Pleosporales sp.	Decrease
FOTU_233	R6	2018-08-27	Soy	No-till	0	3.24692e-05	-3.24692e-05	Inf	Fungi	Ascomycota	Eurotiomycetes	Eurotiales	Aspergillaceae	Penicillium	Penicillium decumbens	Penicillium decumbens	Decrease
FOTU_462	R6	2018-08-27	Soy	No-till	0	3.19756e-05	-3.19756e-05	Inf	Fungi	Ascomycota	Dothideomycetes	Capnodiales	Teratosphaeriaceae	Devriesia	Devriesia pseudoamericana	Devriesia pseudoamericana	Decrease
FOTU_319	R4	2018-08-16	Soy	No-till	0	3.19393e-05	-3.19393e-05	Inf	Fungi	unidentified	unidentified	unidentified	unidentified	unidentified	unidentified	Fungi sp.	Decrease
FOTU_1523	R6	2018-08-27	Soy	No-till	0	3.18607e-05	-3.18607e-05	Inf	Fungi	Basidiomycota	Cystobasidiomycetes	Erythrobasidiales	Erythrobasidiaceae	Bannoa	unidentified	Bannoa sp.	Decrease
FOTU_661	R4	2018-08-16	Soy	Conventional	0	3.13746e-05	-3.13746e-05	Inf	Fungi	Ascomycota	Sordariomycetes	Diaporthales	Diaporthaceae	Diaporthe	unidentified	Diaporthe sp.	Decrease
FOTU_4567	R6	2018-08-27	Soy	Conventional	0	3.0617e-05	-3.0617e-05	Inf	Fungi	Ascomycota	Dothideomycetes	Pleosporales	unidentified	unidentified	unidentified	Pleosporales sp.	Decrease
FOTU_1053	R4	2018-08-16	Soy	Conventional	0	3.04156e-05	-3.04156e-05	Inf	Fungi	Ascomycota	Lecanoromycetes	Pertusariales	Icmadophilaceae	Thamnolia	Thamnolia vermicularis subsp. subuliformis	Thamnolia vermicularis subsp. subuliformis	Decrease
FOTU_946	R4	2018-08-16	Soy	No-till	0	2.9676e-05	-2.9676e-05	Inf	Fungi	Basidiomycota	Cystobasidiomycetes	unidentified	unidentified	unidentified	unidentified	Cystobasidiomycetes sp.	Decrease
FOTU_2945	R6	2018-08-27	Soy	No-till	0	2.93409e-05	-2.93409e-05	Inf	Fungi	Basidiomycota	Tremellomycetes	Tremellales	Bulleribasidiaceae	Vishniacozyma	Vishniacozyma victoriae	Vishniacozyma victoriae	Decrease
FOTU_6163	R6	2018-08-27	Soy	No-till	0	2.93249e-05	-2.93249e-05	Inf	Fungi	Ascomycota	Dothideomycetes	Pleosporales	unidentified	unidentified	unidentified	Pleosporales sp.	Decrease
FOTU_1614	R6	2018-08-27	Soy	Conventional	0	2.71211e-05	-2.71211e-05	Inf	Fungi	Basidiomycota	Agaricostilbomycetes	Agaricostilbales	Chionosphaeraceae	unidentified	unidentified	Chionosphaeraceae sp.	Decrease
FOTU_589	R6	2018-08-27	Soy	No-till	0	2.64492e-05	-2.64492e-05	Inf	Fungi	Basidiomycota	Agaricostilbomycetes	Agaricostilbales	Kondoaceae	Bensingtonia	Bensingtonia sp	Bensingtonia sp	Decrease
FOTU_362	R6	2018-08-27	Soy	No-till	0	2.62458e-05	-2.62458e-05	Inf	Fungi	Basidiomycota	Agaricomycetes	Polyporales	Ganodermataceae	Ganoderma	unidentified	Ganoderma sp.	Decrease
FOTU_4802	R4	2018-08-16	Soy	Conventional	0	2.59676e-05	-2.59676e-05	Inf	Fungi	Basidiomycota	Tremellomycetes	Tremellales	Bulleribasidiaceae	Hannaella	Hannaella oryzae	Hannaella oryzae	Decrease
FOTU_1271	R6	2018-08-27	Soy	No-till	0	2.5619e-05	-2.5619e-05	Inf	Fungi	Ascomycota	Dothideomycetes	Pleosporales	Phaeosphaeriaceae	unidentified	unidentified	Phaeosphaeriaceae sp.	Decrease
FOTU_1032	R4	2018-08-16	Soy	Conventional	0	2.54388e-05	-2.54388e-05	Inf	Fungi	Basidiomycota	Exobasidiomycetes	Tilletiales	Tilletiaceae	Tilletia	unidentified	Tilletia sp.	Decrease
FOTU_2423	R4	2018-08-16	Soy	Conventional	0	2.49133e-05	-2.49133e-05	Inf	Fungi	Ascomycota	Dothideomycetes	Pleosporales	Phaeosphaeriaceae	Parastagonospora	Parastagonospora forlicesenica	Parastagonospora forlicesenica	Decrease
FOTU_4045	R4	2018-08-16	Soy	No-till	0	2.42052e-05	-2.42052e-05	Inf	Fungi	Ascomycota	Dothideomycetes	Pleosporales	unidentified	unidentified	unidentified	Pleosporales sp.	Decrease
FOTU_4518	R6	2018-08-27	Soy	No-till	0	2.35532e-05	-2.35532e-05	Inf	Fungi	Ascomycota	Dothideomycetes	Pleosporales	unidentified	unidentified	unidentified	Pleosporales sp.	Decrease
FOTU_1563	R4	2018-08-16	Soy	No-till	0	2.29563e-05	-2.29563e-05	Inf	Fungi	Chytridiomycota	Rhizophlyctidomycetes	Rhizophlyctidales	Rhizophlyctidaceae	Rhizophlyctis	Rhizophlyctis rosea	Rhizophlyctis rosea	Decrease
FOTU_1584	R6	2018-08-27	Soy	Conventional	0	2.2646e-05	-2.2646e-05	Inf	Fungi	Ascomycota	Sordariomycetes	Xylariales	Xylariaceae	Hypoxylon	Hypoxylon rubiginosum	Hypoxylon rubiginosum	Decrease
FOTU_209	R6	2018-08-27	Soy	Conventional	0	2.25893e-05	-2.25893e-05	Inf	Fungi	Ascomycota	Sordariomycetes	Branch06	unidentified	unidentified	unidentified	Branch06 sp.	Decrease
FOTU_5224	R4	2018-08-16	Soy	No-till	0	2.23738e-05	-2.23738e-05	Inf	Fungi	Ascomycota	Eurotiomycetes	Eurotiales	Trichocomaceae	Talaromyces	unidentified	Talaromyces sp.	Decrease
FOTU_4045	R4	2018-08-16	Soy	Conventional	0	2.15199e-05	-2.15199e-05	Inf	Fungi	Ascomycota	Dothideomycetes	Pleosporales	unidentified	unidentified	unidentified	Pleosporales sp.	Decrease
FOTU_4182	R4	2018-08-16	Soy	Conventional	0	2.12972e-05	-2.12972e-05	Inf	Fungi	Basidiomycota	Tremellomycetes	Tremellales	Bulleribasidiaceae	Dioszegia	unidentified	Dioszegia sp.	Decrease
FOTU_141	R6	2018-08-27	Soy	Conventional	0	2.1276e-05	-2.1276e-05	Inf	Fungi	Basidiomycota	Tremellomycetes	Tremellales	Rhynchogastremataceae	Papiliotrema	Papiliotrema flavescens	Papiliotrema flavescens	Decrease
FOTU_2205	R4	2018-08-16	Soy	No-till	0	2.10419e-05	-2.10419e-05	Inf	Fungi	Ascomycota	Dothideomycetes	Pleosporales	unidentified	unidentified	unidentified	Pleosporales sp.	Decrease
FOTU_4839	R4	2018-08-16	Soy	Conventional	0	2.06739e-05	-2.06739e-05	Inf	Fungi	Ascomycota	Dothideomycetes	Pleosporales	unidentified	unidentified	unidentified	Pleosporales sp.	Decrease
FOTU_410	R6	2018-08-27	Soy	No-till	2.25036e-05	0	2.25036e-05	Inf	Fungi	Ascomycota	Eurotiomycetes	Chaetothyriales	Herpotrichiellaceae	unidentified	unidentified	Herpotrichiellaceae sp.	Increase
FOTU_2872	R6	2018-08-27	Soy	Conventional	2.46892e-05	0	2.46892e-05	Inf	Fungi	Ascomycota	Sordariomycetes	Xylariales	Xylariaceae	Hypoxylon	Hypoxylon carneum	Hypoxylon carneum	Increase
FOTU_266	R6	2018-08-27	Soy	Conventional	3.13241e-05	0	3.13241e-05	Inf	Fungi	Basidiomycota	Agaricomycetes	Cantharellales	Incertae_sedis	Minimedusa	Minimedusa polyspora	Minimedusa polyspora	Increase
FOTU_744	R6	2018-08-27	Soy	No-till	3.61974e-05	0	3.61974e-05	Inf	Fungi	Ascomycota	Sordariomycetes	Sordariales	unidentified	unidentified	unidentified	Sordariales sp.	Increase
FOTU_2984	R4	2018-08-16	Soy	No-till	3.66741e-05	0	3.66741e-05	Inf	Fungi	Basidiomycota	Agaricomycetes	Hymenochaetales	Schizoporaceae	Xylodon	Xylodon flaviporus	Xylodon flaviporus	Increase
FOTU_2205	R6	2018-08-27	Soy	No-till	3.79938e-05	0	3.79938e-05	Inf	Fungi	Ascomycota	Dothideomycetes	Pleosporales	unidentified	unidentified	unidentified	Pleosporales sp.	Increase
FOTU_290	R6	2018-08-27	Soy	Conventional	4.82575e-05	0	4.82575e-05	Inf	Fungi	Basidiomycota	Malasseziomycetes	Malasseziales	Malasseziaceae	Malassezia	unidentified	Malassezia sp.	Increase
FOTU_1561	R4	2018-08-16	Soy	No-till	5.21678e-05	0	5.21678e-05	Inf	Fungi	Basidiomycota	Agaricomycetes	Cantharellales	Incertae_sedis	Sistotrema	Sistotrema sp	Sistotrema sp	Increase
FOTU_4924	R4	2018-08-16	Soy	Conventional	5.5792e-05	0	5.5792e-05	Inf	Fungi	Basidiomycota	Agaricomycetes	Polyporales	Hyphodermataceae	Hyphoderma	unidentified	Hyphoderma sp.	Increase
FOTU_997	R4	2018-08-16	Soy	No-till	6.40703e-05	0	6.40703e-05	Inf	Fungi	Basidiomycota	Agaricomycetes	Corticiales	unidentified	unidentified	unidentified	Corticiales sp.	Increase
FOTU_326	R6	2018-08-27	Soy	No-till	7.11236e-05	0	7.11236e-05	Inf	Fungi	Ascomycota	Dothideomycetes	Capnodiales	Mycosphaerellaceae	unidentified	unidentified	Mycosphaerellaceae sp.	Increase
FOTU_409	R6	2018-08-27	Soy	No-till	7.16279e-05	0	7.16279e-05	Inf	Fungi	Ascomycota	Sordariomycetes	Chaetosphaeriales	Chaetosphaeriaceae	unidentified	unidentified	Chaetosphaeriaceae sp.	Increase
FOTU_731	R4	2018-08-16	Soy	Conventional	8.18393e-05	0	8.18393e-05	Inf	Fungi	Ascomycota	Sordariomycetes	Hypocreales	Bionectriaceae	unidentified	unidentified	Bionectriaceae sp.	Increase
FOTU_1399	R4	2018-08-16	Soy	Conventional	8.61168e-05	0	8.61168e-05	Inf	Fungi	Ascomycota	Sordariomycetes	Hypocreales	unidentified	unidentified	unidentified	Hypocreales sp.	Increase
FOTU_46	R4	2018-08-16	Soy	Conventional	8.66728e-05	0	8.66728e-05	Inf	Fungi	Ascomycota	Dothideomycetes	Pleosporales	unidentified	unidentified	unidentified	Pleosporales sp.	Increase
FOTU_531	R4	2018-08-16	Soy	No-till	8.84192e-05	0	8.84192e-05	Inf	Fungi	Ascomycota	Dothideomycetes	Tubeufiales	Tubeufiaceae	Helicoma	unidentified	Helicoma sp.	Increase
FOTU_714	R4	2018-08-16	Soy	Conventional	0.000105837	0	0.000105837	Inf	Fungi	Basidiomycota	Exobasidiomycetes	Entylomatales	unidentified	unidentified	unidentified	Entylomatales sp.	Increase
FOTU_1449	R4	2018-08-16	Soy	Conventional	0.000121958	0	0.000121958	Inf	Fungi	Basidiomycota	Agaricomycetes	Hymenochaetales	Hymenochaetaceae	Phellinus	Phellinus gilvus	Phellinus gilvus	Increase
FOTU_1487	R4	2018-08-16	Soy	Conventional	0.000136045	0	0.000136045	Inf	Fungi	Basidiomycota	Agaricomycetes	Agaricales	Psathyrellaceae	Coprinellus	unidentified	Coprinellus sp.	Increase
FOTU_1468	R4	2018-08-16	Soy	Conventional	0.000165905	0	0.000165905	Inf	Fungi	Ascomycota	Sordariomycetes	Xylariales	Diatrypaceae	Eutypella	unidentified	Eutypella sp.	Increase
FOTU_1895	R6	2018-08-27	Soy	Conventional	0.000181911	0	0.000181911	Inf	Fungi	Ascomycota	Dothideomycetes	Pleosporales	Didymosphaeriaceae	Paraconiothyrium	unidentified	Paraconiothyrium sp.	Increase
FOTU_675	R6	2018-08-27	Soy	Conventional	0.000232268	0	0.000232268	Inf	Fungi	Ascomycota	Dothideomycetes	Pleosporales	Phaeosphaeriaceae	Phaeosphaeria	Phaeosphaeria typharum	Phaeosphaeria typharum	Increase
FOTU_157	R6	2018-08-27	Soy	No-till	0.000255968	0	0.000255968	Inf	Fungi	Ascomycota	Sordariomycetes	Sordariales	Chaetomiaceae	unidentified	unidentified	Chaetomiaceae sp.	Increase
FOTU_725	R6	2018-08-27	Soy	Conventional	0.000310009	0	0.000310009	Inf	Fungi	Ascomycota	Lecanoromycetes	Lecanorales	Parmeliaceae	unidentified	unidentified	Parmeliaceae sp.	Increase
FOTU_58	R4	2018-08-16	Soy	Conventional	0.000758623	7.63507e-05	0.000682272	354	Fungi	Basidiomycota	Agaricomycetes	unidentified	unidentified	unidentified	unidentified	Agaricomycetes sp.	Increase
FOTU_1509	R4	2018-08-16	Soy	No-till	0.00104039	0	0.00104039	Inf	Fungi	Basidiomycota	Tremellomycetes	Tremellales	Bulleribasidiaceae	Vishniacozyma	Vishniacozyma victoriae	Vishniacozyma victoriae	Increase
FOTU_94	R6	2018-08-27	Soy	Conventional	0.00155188	0.000235658	0.00131622	369	Fungi	Basidiomycota	Microbotryomycetes	Sporidiobolales	Sporidiobolaceae	Sporobolomyces	Sporobolomyces patagonicus	Sporobolomyces patagonicus	Increase
FOTU_66	R6	2018-08-27	Soy	No-till	0.0015841	0.000104736	0.00147937	395	Fungi	Basidiomycota	Microbotryomycetes	Sporidiobolales	Sporidiobolaceae	Sporobolomyces	Sporobolomyces roseus	Sporobolomyces roseus	Increase
FOTU_94	R6	2018-08-27	Soy	No-till	0.00511931	0.000565046	0.00455426	434	Fungi	Basidiomycota	Microbotryomycetes	Sporidiobolales	Sporidiobolaceae	Sporobolomyces	Sporobolomyces patagonicus	Sporobolomyces patagonicus	Increase
FOTU_94	R4	2018-08-16	Soy	No-till	0.0117175	0.00267662	0.00904085	356	Fungi	Basidiomycota	Microbotryomycetes	Sporidiobolales	Sporidiobolaceae	Sporobolomyces	Sporobolomyces patagonicus	Sporobolomyces patagonicus	Increase
FOTU_8	R4	2018-08-16	Soy	Conventional	0.0116488	0.00199083	0.00965795	352	Fungi	Ascomycota	Sordariomycetes	Hypocreales	Nectriaceae	Fusarium	unidentified	Fusarium sp.	Increase
FOTU_10	R4	2018-08-16	Soy	No-till	0.157277	0.0369697	0.120308	363	Fungi	Basidiomycota	Tremellomycetes	Tremellales	Tremellaceae	Bulleromyces	Bulleromyces albus	Bulleromyces albus	Increase
